# Supplementary material for: Interactive Effects of Unhealthy Lifestyle Behaviors on Testicular Function among Healthy Adult Men: A Cross-Sectional Study in Taiwan
Source: Int J Environ Res Public Health. 2021 May 5;18(9):4925. doi: 10.3390/ijerph18094925 (PMC8124479; doi:10.3390/ijerph18094925)
Supplement: Supplementary file 1 [file ijerph-18-04925-s001.zip]

Archive with 1 entries (1 files):
- ijerph-1172792-supplementary.pdf
